# Supplementary material for: ﻿Three new Stenohya species with sexually dimorphic leg I from China (Pseudoscorpiones, Neobisiidae)
Source: Zookeys. 2024 Jun 4;1204:105–33. doi: 10.3897/zookeys.1204.123294 (PMC11167281; doi:10.3897/zookeys.1204.123294)
Supplement: XML Treatment for Stenohya gibba [file zookeys.1204.123294-treatment1.xml]

<!DOCTYPE tp:taxon-treatment
  PUBLIC "-//TaxonX//DTD Taxonomic Treatment Publishing DTD v0 20100105//EN" "tax-treatment-NSO.dtd">
<tp:taxon-treatment xmlns:tp="http://www.plazi.org/taxpub"><tp:treatment-meta><kwd-group><label>Taxon classification</label><kwd>
              <named-content content-type="kingdom">Animalia</named-content>
            </kwd><kwd>
              <named-content content-type="order">Pseudoscorpiones</named-content>
            </kwd><kwd>
              <named-content content-type="family">Neobisiidae</named-content>
            </kwd></kwd-group><mixed-citation publication-type="journal"><person-group><name><surname>Zhao</surname><given-names>Jiaqi</given-names></name><name><surname>Guo</surname><given-names>Xiangbo</given-names></name><name><surname>Zhang</surname><given-names>Feng</given-names></name></person-group><article-title>﻿Three new <italic><tp:taxon-name><tp:taxon-name-part taxon-name-part-type="genus" reg="Stenohya">Stenohya</tp:taxon-name-part></tp:taxon-name></italic> species with sexually dimorphic leg I from China (<tp:taxon-name><tp:taxon-name-part taxon-name-part-type="order">Pseudoscorpiones</tp:taxon-name-part></tp:taxon-name>, <tp:taxon-name><tp:taxon-name-part taxon-name-part-type="family">Neobisiidae</tp:taxon-name-part></tp:taxon-name>)</article-title><source>Zookeys</source><day>04</day><month>06</month><year>2024</year><volume>1204</volume><fpage>105</fpage><lpage>133</lpage><pub-id pub-id-type="doi">10.3897/zookeys.1204.123294</pub-id></mixed-citation></tp:treatment-meta><tp:nomenclature><label>﻿</label><tp:taxon-name>
            <object-id xmlns:xlink="http://www.w3.org/1999/xlink" content-type="arpha" xlink:type="simple">21A1F709-3666-5834-B062-4EBA78DCD559</object-id>
            <tp:taxon-name-part taxon-name-part-type="genus" reg="Stenohya">Stenohya</tp:taxon-name-part>
            <tp:taxon-name-part taxon-name-part-type="species" reg="gibba">gibba</tp:taxon-name-part>
            <object-id xmlns:xlink="http://www.w3.org/1999/xlink" content-type="zoobank" xlink:type="simple">https://zoobank.org/96FB4752-3A00-430C-9F00-7EC80CA53888</object-id>
          </tp:taxon-name><tp:taxon-status xmlns:xlink="http://www.w3.org/1999/xlink" xlink:type="simple">sp. nov.</tp:taxon-status><xref ref-type="fig" rid="F1">Figs 1</xref><xref ref-type="fig" rid="F2">, 2</xref><xref ref-type="fig" rid="F3">, 3</xref><xref ref-type="fig" rid="F4">, 4</xref><xref ref-type="fig" rid="F5">, 5</xref><xref ref-type="fig" rid="F6">, 6 Chinese name. 驼峰狭伪蝎</xref></tp:nomenclature><tp:treatment-sec sec-type="type material" id="SECID0EWNAC"><title>Type material.</title><p><bold><italic>Holotype</italic></bold> male (Ps.-<abbrev xmlns:xlink="http://www.w3.org/1999/xlink" xlink:title="Museum of Hebei University" id="ABBRID0EBOAC" xlink:type="simple">MHBU</abbrev>-HN2023111901), China: Hunan Province, Suining County, Huangsang Nature Reserve in Nanshan National Park [<named-content xmlns:xlink="http://www.w3.org/1999/xlink" content-type="dwc:verbatimCoordinates" xlink:type="simple"><named-content content-type="geo-json" specific-use="{&#34;type&#34;:&#34;Point&#34;,&#34;coordinates&#34;:[110.093889,26.408889]}" id="NCID0EIOAC" xlink:type="simple">26°24'32"N, 110°05'38"E</named-content></named-content>], 460 m a.s.l., 19 November 2023, in leaf litter (Fig. <xref ref-type="fig" rid="F2">2C, D</xref>), Jiaqi Zhao, Jianzhou Sun, Tao Zheng &amp; Songtao Shi leg. <bold><italic>Paratypes</italic></bold>: three males (Ps.-<abbrev xmlns:xlink="http://www.w3.org/1999/xlink" xlink:title="Museum of Hebei University" id="ABBRID0EUOAC" xlink:type="simple">MHBU</abbrev>-HN2023111902–04), four females (Ps.-<abbrev xmlns:xlink="http://www.w3.org/1999/xlink" xlink:title="Museum of Hebei University" id="ABBRID0EYOAC" xlink:type="simple">MHBU</abbrev>-HN2023013105–08), same data as for holotype.</p></tp:treatment-sec><tp:treatment-sec sec-type="etymology" id="SECID0E3OAC"><title>Etymology.</title><p>The specific name is derived from the Latin word “<italic>gibbus</italic>”, meaning hump-shaped, which refers to the shape of the projections on the basitarsus and telotarsus of the male leg I.</p></tp:treatment-sec><tp:treatment-sec sec-type="diagnosis" id="SECID0EEPAC"><title>Diagnosis.</title><p>Carapace with four well-developed eyes, epistome triangular (Figs <xref ref-type="fig" rid="F3">3A</xref>, <xref ref-type="fig" rid="F4">4A</xref>, <xref ref-type="fig" rid="F5">5A</xref>, <xref ref-type="fig" rid="F6">6A</xref>). Male pedipalpal trochanter with a process and small frosted projections on the prolateral position (Figs <xref ref-type="fig" rid="F3">3G</xref>, <xref ref-type="fig" rid="F4">4E</xref>); femur with three projections (Figs <xref ref-type="fig" rid="F3">3G</xref>, <xref ref-type="fig" rid="F4">4E</xref>); patella with a small projection medially on the prolateral position (Figs <xref ref-type="fig" rid="F3">3G</xref>, <xref ref-type="fig" rid="F4">4E</xref>); chelal hand concaved distally at the dorsal side, with 15–18 small, triangular apophyses on the dorsal side, extending into the dorsal face of fixed finger (Figs <xref ref-type="fig" rid="F3">3H</xref>, <xref ref-type="fig" rid="F4">4C</xref>). Male leg I specialized, femur and patella enlarged, basitarsus and telotarsus semi-fused, the dividing line between the two limb segments visible, basitarsus and telotarsus each with a large columnar projection laterally (Figs <xref ref-type="fig" rid="F3">3I, K</xref>, <xref ref-type="fig" rid="F4">4F–H</xref>). Female pedipalpal movable chelal finger with 79–87 teeth; female pedipalpal chela (with pedicel) 4.67–4.98 times longer than wide.</p></tp:treatment-sec><tp:treatment-sec sec-type="description" id="SECID0EDBAE"><title>Description.</title><p><bold>Adult male</bold> (holotype and male paratypes) (Figs <xref ref-type="fig" rid="F1">1A</xref>, <xref ref-type="fig" rid="F2">2A</xref>).</p><fig id="F1" position="float" orientation="portrait"><object-id xmlns:xlink="http://www.w3.org/1999/xlink" content-type="doi" xlink:type="simple">10.3897/zookeys.1204.123294.figure1</object-id><object-id xmlns:xlink="http://www.w3.org/1999/xlink" content-type="arpha" xlink:type="simple">EEA6F091-76D0-580E-A13B-3F93F56D5584</object-id><label>Figure 1.</label><caption><p><italic><tp:taxon-name><tp:taxon-name-part taxon-name-part-type="genus" reg="Stenohya">Stenohya</tp:taxon-name-part><tp:taxon-name-part taxon-name-part-type="species" reg="gibba">gibba</tp:taxon-name-part></tp:taxon-name></italic> sp. nov. <bold>A</bold> holotype male (dorsal view) <bold>B</bold> paratype female (dorsal view). Scale bars: 2 mm.</p></caption><graphic xmlns:xlink="http://www.w3.org/1999/xlink" xlink:href="zookeys-1204-105_article-123294__-g001.jpg" position="float" orientation="portrait" xlink:type="simple" id="oo_1061940.jpg"><uri content-type="original_file" xlink:type="simple">https://binary.pensoft.net/fig/1061940</uri></graphic></fig><fig id="F2" position="float" orientation="portrait"><object-id xmlns:xlink="http://www.w3.org/1999/xlink" content-type="doi" xlink:type="simple">10.3897/zookeys.1204.123294.figure2</object-id><object-id xmlns:xlink="http://www.w3.org/1999/xlink" content-type="arpha" xlink:type="simple">D43759C0-CCF1-510F-AE88-D14373874CB7</object-id><label>Figure 2.</label><caption><p>Type locality and habitus of <italic><tp:taxon-name><tp:taxon-name-part taxon-name-part-type="genus" reg="Stenohya">Stenohya</tp:taxon-name-part><tp:taxon-name-part taxon-name-part-type="species" reg="gibba">gibba</tp:taxon-name-part></tp:taxon-name></italic> sp. nov. <bold>A</bold> male habitus <bold>B</bold> female habitus <bold>C, D</bold> litter layer inhabited by habitus.</p></caption><graphic xmlns:xlink="http://www.w3.org/1999/xlink" xlink:href="zookeys-1204-105_article-123294__-g002.jpg" position="float" orientation="portrait" xlink:type="simple" id="oo_1061941.jpg"><uri content-type="original_file" xlink:type="simple">https://binary.pensoft.net/fig/1061941</uri></graphic></fig><p><bold><italic>Carapace</italic></bold> (Figs <xref ref-type="fig" rid="F3">3A</xref>, <xref ref-type="fig" rid="F4">4A</xref>). Carapace 1.30–1.36 times longer than broad, with a total of 30–32 setae, including six near anterior margin and 6–7 near posterior margin; eight lyrifissures near the eyes, four lyrifissures near posterior margin; epistome small, triangular, with rounded top; with four corneate eyes. Carapace divided into three parts by two transverse, shallow grooves, the anterior part uplifted, the median part smooth, the posterior part uplifted, and with microgrooves.</p><fig id="F3" position="float" orientation="portrait"><object-id xmlns:xlink="http://www.w3.org/1999/xlink" content-type="doi" xlink:type="simple">10.3897/zookeys.1204.123294.figure3</object-id><object-id xmlns:xlink="http://www.w3.org/1999/xlink" content-type="arpha" xlink:type="simple">AC0ED980-EA51-5845-9FE9-1F8689171171</object-id><label>Figure 3.</label><caption><p>Holotype male of <italic><tp:taxon-name><tp:taxon-name-part taxon-name-part-type="genus" reg="Stenohya">Stenohya</tp:taxon-name-part><tp:taxon-name-part taxon-name-part-type="species" reg="gibba">gibba</tp:taxon-name-part></tp:taxon-name></italic> sp. nov. <bold>A</bold> carapace, dorsal view <bold>B</bold> right chelicera, dorsal view <bold>C</bold> rallum <bold>D</bold> galea <bold>E</bold> subterminal tarsal seta <bold>F</bold> chaetotaxy of genital area, ventral view <bold>G</bold> right pedipalp, dorsal view <bold>H</bold> right chela, lateral view, showing trichobothriotaxy, teeth and venom apparatus <bold>I</bold> right leg I, lateral view <bold>J</bold> right leg IV, lateral view <bold>K</bold> right leg I (basitarsus and telotarsus), retrolateral view. Scale bars: 0.5 mm (<bold>A, B, F, K</bold>); 0.1 mm (<bold>C–E</bold>); 1 mm (<bold>G–J</bold>).</p></caption><graphic xmlns:xlink="http://www.w3.org/1999/xlink" xlink:href="zookeys-1204-105_article-123294__-g003.jpg" position="float" orientation="portrait" xlink:type="simple" id="oo_1061942.jpg"><uri content-type="original_file" xlink:type="simple">https://binary.pensoft.net/fig/1061942</uri></graphic></fig><fig id="F4" position="float" orientation="portrait"><object-id xmlns:xlink="http://www.w3.org/1999/xlink" content-type="doi" xlink:type="simple">10.3897/zookeys.1204.123294.figure4</object-id><object-id xmlns:xlink="http://www.w3.org/1999/xlink" content-type="arpha" xlink:type="simple">A24B5AEA-CEA7-5573-9265-4383037E0823</object-id><label>Figure 4.</label><caption><p>Holotype male of <italic><tp:taxon-name><tp:taxon-name-part taxon-name-part-type="genus" reg="Stenohya">Stenohya</tp:taxon-name-part><tp:taxon-name-part taxon-name-part-type="species" reg="gibba">gibba</tp:taxon-name-part></tp:taxon-name></italic> sp. nov. <bold>A</bold> carapace, dorsal view (red arrows showing two transverse grooves) <bold>B</bold> right chelicera, dorsal view <bold>C</bold> right chela, lateral view <bold>D</bold> genital area, ventral view <bold>E</bold> right pedipalp, dorsal view <bold>F</bold> right leg I (basitarsus and telotarsus), prolateral view <bold>G</bold> right leg I (basitarsus and telotarsus), retrolateral view. <bold>H</bold> right leg I, lateral view <bold>I</bold> right leg IV, lateral view. Scale bars: 0.5 mm (<bold>A, B, D, F, G</bold>); 1 mm (<bold>C, E, H, I</bold>).</p></caption><graphic xmlns:xlink="http://www.w3.org/1999/xlink" xlink:href="zookeys-1204-105_article-123294__-g004.jpg" position="float" orientation="portrait" xlink:type="simple" id="oo_1061943.jpg"><uri content-type="original_file" xlink:type="simple">https://binary.pensoft.net/fig/1061943</uri></graphic></fig><p><bold><italic>Chelicera</italic></bold> (Figs <xref ref-type="fig" rid="F3">3B</xref>, <xref ref-type="fig" rid="F4">4B</xref>). Hand with 6–7 setae and two lyrifissures, movable finger with one seta; fixed finger with 13–15 teeth; movable finger with 7–9 teeth; serrula exterior with 44–46 lamellae; serrula interior with 36–37 lamellae; galea developed, divided into two main branches, one branch five, while the other two (Fig. <xref ref-type="fig" rid="F3">3D</xref>); rallum consisting of 7–8 blades, all with anteriorly directed spinules, the basal-most blade shortest (Fig. <xref ref-type="fig" rid="F3">3C</xref>).</p><p><bold><italic>Pedipalps</italic></bold> (Figs <xref ref-type="fig" rid="F3">3G, H</xref>, <xref ref-type="fig" rid="F4">4C, E</xref>). Apex of pedipalpal coxa rounded, with seven long setae. Trochanter with a process on the median prolateral position, as well as some small frosted projections; femur with a curved cylindrical process on the median prolateral position, as well as a projection on the subdistal prolateral surface, and with a columnar process adjacent to this projection; patella with a small projection on the median prolateral position and two lyrifissures (Figs <xref ref-type="fig" rid="F3">3G</xref>, <xref ref-type="fig" rid="F4">4E</xref>); chelal hand deeply concaved at the dorsal side of distal half, with 15–18 small, triangular, spinous apophyses arranged in a row on the dorsal side, each spinous apophysis with a seta at the base, a few spinous apophyses extended into the dorsal face of fixed finger. On the posterior side, several small granular processes located at the distal of the hand and near the base of the fixed finger, at the ventral of the hand from the distal to two-thirds with shallow invagination. Fixed chelal finger slightly curved upward at median to distal part (Figs <xref ref-type="fig" rid="F3">3H</xref>, <xref ref-type="fig" rid="F4">4C</xref>). Trochanter 1.46–1.65, femur 3.96–4.37, patella 3.47–3.71, chela with pedicel 3.98–4.16, chela without pedicel 3.71–3.89 times longer than broad, movable finger 1.98–2.35 times longer than hand without pedicel. Fixed chelal finger with eight, movable chelal finger with four trichobothria: <italic><abbrev xmlns:xlink="http://www.w3.org/1999/xlink" xlink:title="exterior basal" id="ABBRID0EVIAE" xlink:type="simple">eb</abbrev></italic> and <italic><abbrev xmlns:xlink="http://www.w3.org/1999/xlink" xlink:title="exterior sub-basal" id="ABBRID0E1IAE" xlink:type="simple">esb</abbrev></italic> situated on the base of hand, grouped very closely with <italic><abbrev xmlns:xlink="http://www.w3.org/1999/xlink" xlink:title="interior basal" id="ABBRID0E6IAE" xlink:type="simple">ib</abbrev></italic> and <italic><abbrev xmlns:xlink="http://www.w3.org/1999/xlink" xlink:title="interior sub-basal" id="ABBRID0EEJAE" xlink:type="simple">isb</abbrev></italic>; <italic><abbrev xmlns:xlink="http://www.w3.org/1999/xlink" xlink:title="exterior sub-terminal" id="ABBRID0EJJAE" xlink:type="simple">est</abbrev></italic>, <italic><abbrev xmlns:xlink="http://www.w3.org/1999/xlink" xlink:title="exterior terminal" id="ABBRID0EOJAE" xlink:type="simple">et</abbrev></italic> and <italic><abbrev xmlns:xlink="http://www.w3.org/1999/xlink" xlink:title="interior terminal" id="ABBRID0ETJAE" xlink:type="simple">it</abbrev></italic> grouped distally; <italic><abbrev xmlns:xlink="http://www.w3.org/1999/xlink" xlink:title="interior sub-terminal" id="ABBRID0EYJAE" xlink:type="simple">ist</abbrev></italic> closer to <italic><abbrev xmlns:xlink="http://www.w3.org/1999/xlink" xlink:title="exterior sub-terminal" id="ABBRID0E4JAE" xlink:type="simple">est</abbrev></italic>-<italic><abbrev xmlns:xlink="http://www.w3.org/1999/xlink" xlink:title="exterior terminal" id="ABBRID0ECKAE" xlink:type="simple">et</abbrev></italic>-<italic><abbrev xmlns:xlink="http://www.w3.org/1999/xlink" xlink:title="interior terminal" id="ABBRID0EHKAE" xlink:type="simple">it</abbrev></italic> than to <italic><abbrev xmlns:xlink="http://www.w3.org/1999/xlink" xlink:title="interior sub-basal" id="ABBRID0EMKAE" xlink:type="simple">isb</abbrev></italic>-<italic><abbrev xmlns:xlink="http://www.w3.org/1999/xlink" xlink:title="interior basal" id="ABBRID0ERKAE" xlink:type="simple">ib</abbrev></italic>-<italic><abbrev xmlns:xlink="http://www.w3.org/1999/xlink" xlink:title="exterior sub-basal" id="ABBRID0EWKAE" xlink:type="simple">esb</abbrev></italic>-<italic><abbrev xmlns:xlink="http://www.w3.org/1999/xlink" xlink:title="exterior basal" id="ABBRID0E2KAE" xlink:type="simple">eb</abbrev></italic> in fixed chelal finger; <italic>b</italic> and <italic><abbrev xmlns:xlink="http://www.w3.org/1999/xlink" xlink:title="sub-basal" id="ABBRID0ECLAE" xlink:type="simple">sb</abbrev></italic> situated closer to each other in basal half, <italic><abbrev xmlns:xlink="http://www.w3.org/1999/xlink" xlink:title="sub-terminal" id="ABBRID0EHLAE" xlink:type="simple">st</abbrev></italic> and <italic>t</italic> close to each other in distal half of movable finger. Venom apparatus present only in fixed chelal finger, venom duct short. Fixed chelal finger with 117 pointed teeth, movable finger with 103–108 teeth, 47–51 rounded teeth at base, and 56–57 pointed teeth at distal position.</p><p><bold><italic>Abdomen</italic>.</bold> Pleural membrane granulated. Tergites and sternites undivided, tergal chaetotaxy (I–XI): 4–5: 7–8: 7–11: 9–10: 9–10: 10–12: 11–12: 11–12: 11–12: 12: 11, sternal chaetotaxy (IV–XI): 22–28: 21–24: 19–24: 18–19: 19: 17–19: 12–15: 4, sternites VI–VIII with 3–6 medial scattered glandular setae, anal cone with two dorsal and two ventral setae. Genital area (Figs <xref ref-type="fig" rid="F3">3F</xref>, <xref ref-type="fig" rid="F4">4D</xref>): anterior genital sternite with 75–80 setae and two lyrifissures; posterior genital sternite with 55–59 setae and two lyrifissures.</p><p><bold><italic>Legs</italic></bold> (Figs <xref ref-type="fig" rid="F3">3I–K</xref>, <xref ref-type="fig" rid="F4">4F–I</xref>). Leg I specialized, femur and patella enlarged, basitarsus and telotarsus semi-fused, the dividing line between the two limb segments visible, basitarsus and telotarsus each with a large columnar projection on the lateral side (Figs <xref ref-type="fig" rid="F3">3I, K</xref>, <xref ref-type="fig" rid="F4">4F–H</xref>), femur with three lyrifissures. Leg IV generally typical, long, and sinewy, trochanter with three lyrifissures (Figs <xref ref-type="fig" rid="F3">3J</xref>, <xref ref-type="fig" rid="F4">4I</xref>). Leg I: trochanter 1.40–1.55, femur 2.06–2.24, patella 2.61–3.27, tibia 3.25–3.43, basitarsus 2.31–2.52, telotarsus 2.52–2.89 times longer than deep. Leg IV: trochanter 2.23–2.73, femur + patella 4.08–4.72, tibia 6.96–7.52, basitarsus 4.19–4.38, telotarsus 6.67–7.15 times longer than deep; tibia with two submedial tactile setae (TS = 0.60–0.67, 0.96), basitarsus with two tactile setae (TS = 0.12–0.14, 0.82–0.83), telotarsus with two tactile setae (TS = 0.20, 0.55–0.58); subterminal tarsal seta bifurcate (Fig. <xref ref-type="fig" rid="F3">3E</xref>). Arolium not divided, shorter than the slender and simple claws.</p><p><bold>Adult female</bold> (paratype females) (Figs <xref ref-type="fig" rid="F1">1B</xref>, <xref ref-type="fig" rid="F2">2B</xref>): mostly same as males, except where noted.</p><p><bold><italic>Carapace</italic></bold> (Figs <xref ref-type="fig" rid="F5">5A</xref>, <xref ref-type="fig" rid="F6">6A</xref>). Carapace 1.02–1.19 times longer than broad, with a total of 29–30 setae, including six near anterior margin and 4–5 near posterior margin; ten lyrifissures near the eyes, five lyrifissures near posterior margin; the front half of carapace uplifted, the back half smooth and with triangular invagination at 1/3 and 2/3 positions.</p><fig id="F5" position="float" orientation="portrait"><object-id xmlns:xlink="http://www.w3.org/1999/xlink" content-type="doi" xlink:type="simple">10.3897/zookeys.1204.123294.figure5</object-id><object-id xmlns:xlink="http://www.w3.org/1999/xlink" content-type="arpha" xlink:type="simple">27F10100-5779-5B7E-847B-264A2AB68ECC</object-id><label>Figure 5.</label><caption><p>Paratype female of <italic><tp:taxon-name><tp:taxon-name-part taxon-name-part-type="genus" reg="Stenohya">Stenohya</tp:taxon-name-part><tp:taxon-name-part taxon-name-part-type="species" reg="gibba">gibba</tp:taxon-name-part></tp:taxon-name></italic> sp. nov. <bold>A</bold> carapace, dorsal view <bold>B</bold> right chelicera, dorsal view <bold>C</bold> rallum <bold>D</bold> galea <bold>E</bold> subterminal tarsal seta <bold>F</bold> chaetotaxy of genital area, ventral view <bold>G</bold> right pedipalp, dorsal view <bold>H</bold> right chela, lateral view, showing trichobothriotaxy, teeth and venom apparatus <bold>I</bold> right leg I, lateral view <bold>J</bold> right leg IV, lateral view. Scale bars: 0.5 mm (<bold>A, B, F</bold>); 0.1 mm (<bold>C–E</bold>); 1 mm (<bold>G–J</bold>).</p></caption><graphic xmlns:xlink="http://www.w3.org/1999/xlink" xlink:href="zookeys-1204-105_article-123294__-g005.jpg" position="float" orientation="portrait" xlink:type="simple" id="oo_1061944.jpg"><uri content-type="original_file" xlink:type="simple">https://binary.pensoft.net/fig/1061944</uri></graphic></fig><fig id="F6" position="float" orientation="portrait"><object-id xmlns:xlink="http://www.w3.org/1999/xlink" content-type="doi" xlink:type="simple">10.3897/zookeys.1204.123294.figure6</object-id><object-id xmlns:xlink="http://www.w3.org/1999/xlink" content-type="arpha" xlink:type="simple">FA881691-2529-5F80-A7D6-804DE70DD882</object-id><label>Figure 6.</label><caption><p>Paratype female of <italic><tp:taxon-name><tp:taxon-name-part taxon-name-part-type="genus" reg="Stenohya">Stenohya</tp:taxon-name-part><tp:taxon-name-part taxon-name-part-type="species" reg="gibba">gibba</tp:taxon-name-part></tp:taxon-name></italic> sp. nov. <bold>A</bold> carapace, dorsal view (red arrow showing transverse groove) <bold>B</bold> right chelicera, dorsal view <bold>C</bold> right chela, lateral view <bold>D</bold> genital area, ventral view <bold>E</bold> right pedipalp, dorsal view <bold>F</bold> right leg I, lateral view <bold>G</bold> right leg IV, lateral view. Scale bars: 0.5 mm (<bold>A, B, D</bold>); 1 mm (<bold>C, E–G</bold>).</p></caption><graphic xmlns:xlink="http://www.w3.org/1999/xlink" xlink:href="zookeys-1204-105_article-123294__-g006.jpg" position="float" orientation="portrait" xlink:type="simple" id="oo_1061945.jpg"><uri content-type="original_file" xlink:type="simple">https://binary.pensoft.net/fig/1061945</uri></graphic></fig><p><bold><italic>Chelicera</italic></bold> (Figs <xref ref-type="fig" rid="F5">5B</xref>, <xref ref-type="fig" rid="F6">6B</xref>). Fixed finger with 14–15 teeth; movable finger with 6–7 teeth; serrula exterior with 45–51 lamellae; serrula interior with 38–40 lamellae; galea divided into two main branches, one branch five, while the other three (Fig. <xref ref-type="fig" rid="F5">5D</xref>); rallum consisting of 8–9 blades, all with anteriorly directed spinules, the basal-most blade shortest (Fig. <xref ref-type="fig" rid="F5">5C</xref>).</p><p><bold><italic>Pedipalps</italic></bold> (Figs <xref ref-type="fig" rid="F5">5G, H</xref>, <xref ref-type="fig" rid="F6">6C, E</xref>). Apex of pedipalpal coxa with six long setae. Femur with a few tubercles prolaterally. Trochanter 1.87–1.94, femur 4.56–4.80, patella 3.15–3.71, chela with pedicel 4.67–4.98, chela without pedicel 3.94–4.14 times longer than broad, movable finger 1.60–1.72 times longer than hand without pedicel. Fixed chelal finger with 99–100 pointed teeth, movable finger with 79–87 teeth, 39–44 rounded teeth at base, and 40–43 pointed ones.</p><p><bold><italic>Abdomen</italic>.</bold> Tergal chaetotaxy (I–XI): 3–5: 7–8: 8–10: 9–10: 11: 10–11: 10–13: 11–12: 11–12: 11–13: 8–10, sternal chaetotaxy (IV–XI): 22–24: 21–24: 18–20: 18–20: 16–18: 16–18: 13–14: 4–6, sternites VI–VIII with two medial scattered glandular setae; genital area (Figs <xref ref-type="fig" rid="F5">5F</xref>, <xref ref-type="fig" rid="F6">6D</xref>): sternite II with total of 29–34 setae and two lyrifissures; sternite III with a row of 31–34 setae and two lyrifissures along posterior margin.</p><p><bold><italic>Legs</italic></bold> (Figs <xref ref-type="fig" rid="F5">5I, J</xref>, <xref ref-type="fig" rid="F6">6F, G</xref>). Leg I: trochanter 1.25–1.37, femur 3.64–3.96, patella 3.00–3.45, tibia 3.79–4.56, basitarsus 3.29–4.00, telotarsus 4.77–4.85 times longer than deep. Leg IV: trochanter 2.55–2.79, femur + patella 4.30–4.72, tibia 6.68–7.29, basitarsus 3.93–4.40, telotarsus 6.53–6.79 times longer than deep; tibia with two submedial tactile setae (TS = 0.22–0.29, 0.72–0.76), basitarsus with two tactile setae (TS = 0.12–0.13, 0.80), telotarsus with two tactile setae (TS = 0.20–0.22, 0.59).</p></tp:treatment-sec><tp:treatment-sec sec-type="description" id="SECID0E1SAE"><title>Measurements</title><p><bold>(in mm; length/breadth or, for legs, length/depth). Male</bold> (holotype and paratypes). Body length 4.55–5.30. Carapace 1.84–1.90/1.40–1.42. Pedipalpal trochanter 0.76–0.86/0.48–0.57, femur 1.82–2.01/0.46, patella 1.56–1.67/0.45–0.46, chela with pedicel 3.80–3.87/0.92–0.99, chela without pedicel 3.58–3.67/0.92–0.99, hand without pedicel length 1.15–1.30, movable finger length 2.58–2.70. Leg I: trochanter 0.56–0.59/0.38–0.40, femur 1.03–1.14/0.50–0.52, patella 0.92–1.08/0.33–0.36, tibia 0.78–0.83/0.23–0.25, basitarsus 0.53–0.60/0.21–0.26, telotarsus 0.55–0.58/0.19–0.23. Leg IV: trochanter 0.69–0.81/0.26–0.31, femur + patella 1.63–1.84/0.39–0.40, tibia 1.58–1.64/0.21–0.23, basitarsus 0.64–0.70/0.15–0.16, telotarsus 0.93–1.00/0.13–0.15.</p><p><bold>Female</bold> (paratypes). Body length 4.45–5.65. Carapace 1.48–1.64/1.24–1.55. Pedipalpal trochanter 0.83–0.91/0.43–0.47, femur 1.96–2.06/0.41–0.44, patella 1.45–1.66/0.41–0.48, chela with pedicel 3.56–3.72/0.84–0.90, chela without pedicel 3.38–3.55/1.39–1.52, hand without pedicel length 1.27–1.37, movable finger length 2.17–2.30. Leg I: trochanter 0.41–0.46/0.30–0.36, femur 0.95–1.02/0.24–0.28, patella 0.66–0.78/0.22–0.24, tibia 0.72–0.82/0.18–0.19, basitarsus 0.46–0.60/0.14–0.15, telotarsus 0.58–0.63/0.12–0.13. Leg IV: trochanter 0.74–0.87/0.29–0.34, femur + patella 1.74–1.85/0.38–0.43, tibia 1.47–1.56/0.21–0.22, basitarsus 0.59–0.70/0.15–0.16, telotarsus 0.95–0.98/0.14–0.15.</p></tp:treatment-sec><tp:treatment-sec sec-type="distribution" id="SECID0EGTAE"><title>Distribution.</title><p>China (Hunan).</p></tp:treatment-sec><tp:treatment-sec sec-type="remarks" id="SECID0ELTAE"><title>Remarks.</title><p>The male of this new species differs from all other species of the genus <italic><tp:taxon-name><tp:taxon-name-part taxon-name-part-type="genus" reg="Stenohya">Stenohya</tp:taxon-name-part></tp:taxon-name></italic> by the presence of a large columnar projection on the lateral side of basitarsus and telotarsus. The female can be distinguished from other <italic><tp:taxon-name><tp:taxon-name-part taxon-name-part-type="genus" reg="Stenohya">Stenohya</tp:taxon-name-part></tp:taxon-name></italic> species reported from China by the presence of 79–87 teeth on pedipalpal movable chelal finger (115–118 in <italic>S. arcuatа</italic>; 68 in <italic><tp:taxon-name><tp:taxon-name-part taxon-name-part-type="genus" reg="Stenohya">S.</tp:taxon-name-part><tp:taxon-name-part taxon-name-part-type="species" reg="bomica">bomica</tp:taxon-name-part></tp:taxon-name></italic>; 96–98 in <italic><tp:taxon-name><tp:taxon-name-part taxon-name-part-type="genus" reg="Stenohya">S.</tp:taxon-name-part><tp:taxon-name-part taxon-name-part-type="species" reg="hainanensis">hainanensis</tp:taxon-name-part></tp:taxon-name></italic>; 46–51 in <italic><tp:taxon-name><tp:taxon-name-part taxon-name-part-type="genus" reg="Stenohya">S.</tp:taxon-name-part><tp:taxon-name-part taxon-name-part-type="species" reg="huangi">huangi</tp:taxon-name-part></tp:taxon-name></italic>; 45–55 in <italic><tp:taxon-name><tp:taxon-name-part taxon-name-part-type="genus" reg="Stenohya">S.</tp:taxon-name-part><tp:taxon-name-part taxon-name-part-type="species" reg="pengae">pengae</tp:taxon-name-part></tp:taxon-name></italic>), the pedipalpal chela with pedicel 4.67–4.98 times longer than wide (4.20 in <italic><tp:taxon-name><tp:taxon-name-part taxon-name-part-type="genus" reg="Stenohya">S.</tp:taxon-name-part><tp:taxon-name-part taxon-name-part-type="species" reg="bicornuta">bicornuta</tp:taxon-name-part></tp:taxon-name></italic>; 4.19–4.37 in <italic><tp:taxon-name><tp:taxon-name-part taxon-name-part-type="genus" reg="Stenohya">S.</tp:taxon-name-part><tp:taxon-name-part taxon-name-part-type="species" reg="curvata">curvata</tp:taxon-name-part></tp:taxon-name></italic>; 4.16–4.27 in <italic><tp:taxon-name><tp:taxon-name-part taxon-name-part-type="genus" reg="Stenohya">S.</tp:taxon-name-part><tp:taxon-name-part taxon-name-part-type="species" reg="hainanensis">hainanensis</tp:taxon-name-part></tp:taxon-name></italic>; 3.56 in <italic><tp:taxon-name><tp:taxon-name-part taxon-name-part-type="genus" reg="Stenohya">S.</tp:taxon-name-part><tp:taxon-name-part taxon-name-part-type="species" reg="meiacantha">meiacantha</tp:taxon-name-part></tp:taxon-name></italic>; 4.09–4.25 in <italic><tp:taxon-name><tp:taxon-name-part taxon-name-part-type="genus" reg="Stenohya">S.</tp:taxon-name-part><tp:taxon-name-part taxon-name-part-type="species" reg="pengae">pengae</tp:taxon-name-part></tp:taxon-name></italic>; 4.02–4.10 in <italic><tp:taxon-name><tp:taxon-name-part taxon-name-part-type="genus" reg="Stenohya">S.</tp:taxon-name-part><tp:taxon-name-part taxon-name-part-type="species" reg="spinata">spinata</tp:taxon-name-part></tp:taxon-name></italic>; 3.44–4.50 in <italic><tp:taxon-name><tp:taxon-name-part taxon-name-part-type="genus" reg="Stenohya">S.</tp:taxon-name-part><tp:taxon-name-part taxon-name-part-type="species" reg="tengchongensis">tengchongensis</tp:taxon-name-part></tp:taxon-name></italic>) (<xref ref-type="bibr" rid="B15">Zhao and Zhang 2011</xref>; <xref ref-type="bibr" rid="B16">Zhao et al. 2011</xref>; <xref ref-type="bibr" rid="B7">Hu and Zhang 2012</xref>; <xref ref-type="bibr" rid="B13">Yang and Zhang 2013</xref>; <xref ref-type="bibr" rid="B3">Guo and Zhang 2016</xref>; <xref ref-type="bibr" rid="B4">Guo et al. 2019</xref>; <xref ref-type="bibr" rid="B14">Zhan et al. 2023</xref>).</p></tp:treatment-sec><ref-list><ref id="B15"><mixed-citation xmlns:xlink="http://www.w3.org/1999/xlink" xlink:type="simple"><person-group><name name-style="western"><surname>Zhao</surname><given-names>YW</given-names></name><name name-style="western"><surname>Zhang</surname><given-names>F</given-names></name></person-group> (<year>2011</year>) <article-title>A new species of the genus <italic><tp:taxon-name><tp:taxon-name-part taxon-name-part-type="genus">Stenohya</tp:taxon-name-part></tp:taxon-name></italic> Beier, 1967 (<tp:taxon-name><tp:taxon-name-part taxon-name-part-type="order">Pseudoscorpiones</tp:taxon-name-part></tp:taxon-name>: <tp:taxon-name><tp:taxon-name-part taxon-name-part-type="family">Neobisiidae</tp:taxon-name-part></tp:taxon-name>) from China.</article-title><source>Journal of Hebei University Natural Science Edition</source><volume>31</volume>(<issue>3</issue>): <fpage>299</fpage>–<lpage>303</lpage>. <ext-link xlink:href="10.11646/zootaxa.2834.1.5" ext-link-type="doi" xlink:type="simple">https://doi.org/10.11646/zootaxa.2834.1.5</ext-link></mixed-citation></ref><ref id="B16"><mixed-citation xmlns:xlink="http://www.w3.org/1999/xlink" xlink:type="simple"><person-group><name name-style="western"><surname>Zhao</surname><given-names>YW</given-names></name><name name-style="western"><surname>Zhang</surname><given-names>F</given-names></name><name name-style="western"><surname>Jia</surname><given-names>Y</given-names></name></person-group> (<year>2011</year>) <article-title>Two new species of the genus <italic><tp:taxon-name><tp:taxon-name-part taxon-name-part-type="genus">Stenohya</tp:taxon-name-part></tp:taxon-name></italic> Beier, 1967 (<tp:taxon-name><tp:taxon-name-part taxon-name-part-type="order">Pseudoscorpiones</tp:taxon-name-part></tp:taxon-name>, <tp:taxon-name><tp:taxon-name-part taxon-name-part-type="family">Neobisiidae</tp:taxon-name-part></tp:taxon-name>) from China.</article-title><source>Zootaxa</source><volume>2834</volume>: <fpage>57</fpage>–<lpage>64</lpage>. <ext-link xlink:href="10.11646/zootaxa.2834.1.5" ext-link-type="doi" xlink:type="simple">https://doi.org/10.11646/zootaxa.2834.1.5</ext-link></mixed-citation></ref><ref id="B7"><mixed-citation xmlns:xlink="http://www.w3.org/1999/xlink" xlink:type="simple"><person-group><name name-style="western"><surname>Hu</surname><given-names>JF</given-names></name><name name-style="western"><surname>Zhang</surname><given-names>F</given-names></name></person-group> (<year>2012</year>) <article-title>Description of two new <italic><tp:taxon-name><tp:taxon-name-part taxon-name-part-type="genus">Stenohya</tp:taxon-name-part></tp:taxon-name></italic> species from China (<tp:taxon-name><tp:taxon-name-part taxon-name-part-type="order">Pseudoscorpiones</tp:taxon-name-part></tp:taxon-name>, <tp:taxon-name><tp:taxon-name-part taxon-name-part-type="family">Neobisiidae</tp:taxon-name-part></tp:taxon-name>).</article-title><source>ZooKeys</source><volume>213</volume>: <fpage>79</fpage>–<lpage>91</lpage>. <ext-link xlink:href="10.3897/zookeys.213.2237" ext-link-type="doi" xlink:type="simple">https://doi.org/10.3897/zookeys.213.2237</ext-link></mixed-citation></ref><ref id="B13"><mixed-citation xmlns:xlink="http://www.w3.org/1999/xlink" xlink:type="simple"><person-group><name name-style="western"><surname>Yang</surname><given-names>J</given-names></name><name name-style="western"><surname>Zhang</surname><given-names>F</given-names></name></person-group> (<year>2013</year>) <article-title>Two new species of the genus <italic><tp:taxon-name><tp:taxon-name-part taxon-name-part-type="genus">Stenohya</tp:taxon-name-part></tp:taxon-name></italic> Beier from Yunnan, China (<tp:taxon-name><tp:taxon-name-part taxon-name-part-type="order">Pseudoscorpiones</tp:taxon-name-part></tp:taxon-name><tp:taxon-name><tp:taxon-name-part taxon-name-part-type="family">Neobisiidae</tp:taxon-name-part></tp:taxon-name>).</article-title><source>Acta Zoologica Academiae Scientiarum Hungaricae</source><volume>59</volume>(<issue>2</issue>): <fpage>131</fpage>–<lpage>141</lpage>.</mixed-citation></ref><ref id="B3"><mixed-citation xmlns:xlink="http://www.w3.org/1999/xlink" xlink:type="simple"><person-group><name name-style="western"><surname>Guo</surname><given-names>XB</given-names></name><name name-style="western"><surname>Zhang</surname><given-names>F</given-names></name></person-group> (<year>2016</year>) <article-title>Description of two new species of <italic><tp:taxon-name><tp:taxon-name-part taxon-name-part-type="genus">Stenohya</tp:taxon-name-part></tp:taxon-name></italic> Beier, 1967 (<tp:taxon-name><tp:taxon-name-part taxon-name-part-type="order">Pseudoscorpiones</tp:taxon-name-part></tp:taxon-name>: <tp:taxon-name><tp:taxon-name-part taxon-name-part-type="family">Neobisiidae</tp:taxon-name-part></tp:taxon-name>) from China.</article-title><source>Entomological News</source><volume>126</volume>(<issue>1</issue>): <fpage>1</fpage>–<lpage>11</lpage>. <ext-link xlink:href="10.3157/021.126.0102" ext-link-type="doi" xlink:type="simple">https://doi.org/10.3157/021.126.0102</ext-link></mixed-citation></ref><ref id="B4"><mixed-citation xmlns:xlink="http://www.w3.org/1999/xlink" xlink:type="simple"><person-group><name name-style="western"><surname>Guo</surname><given-names>XB</given-names></name><name name-style="western"><surname>Zang</surname><given-names>X</given-names></name><name name-style="western"><surname>Zhang</surname><given-names>F</given-names></name></person-group> (<year>2019</year>) <article-title>Two new <italic><tp:taxon-name><tp:taxon-name-part taxon-name-part-type="genus">Stenohya</tp:taxon-name-part></tp:taxon-name></italic> species (<tp:taxon-name><tp:taxon-name-part taxon-name-part-type="order">Pseudoscorpiones</tp:taxon-name-part></tp:taxon-name>: <tp:taxon-name><tp:taxon-name-part taxon-name-part-type="family">Neobisiidae</tp:taxon-name-part></tp:taxon-name>) from the Gaoligong Mountains, Southwestern China.</article-title><source>Acta Zoologica Academiae Scientiarum Hungaricae</source><volume>65</volume>(<issue>2</issue>): <fpage>95</fpage>–<lpage>105</lpage>. <ext-link xlink:href="10.17109/AZH.65.2.95.2019" ext-link-type="doi" xlink:type="simple">https://doi.org/10.17109/AZH.65.2.95.2019</ext-link></mixed-citation></ref><ref id="B14"><mixed-citation xmlns:xlink="http://www.w3.org/1999/xlink" xlink:type="simple"><person-group><name name-style="western"><surname>Zhan</surname><given-names>NN</given-names></name><name name-style="western"><surname>Feng</surname><given-names>ZG</given-names></name><name name-style="western"><surname>Guo</surname><given-names>XB</given-names></name><name name-style="western"><surname>Zhang</surname><given-names>F</given-names></name></person-group> (<year>2023</year>) <article-title>Description of two <italic><tp:taxon-name><tp:taxon-name-part taxon-name-part-type="genus">Stenohya</tp:taxon-name-part></tp:taxon-name></italic> species from China (<tp:taxon-name><tp:taxon-name-part taxon-name-part-type="order">Pseudoscorpiones</tp:taxon-name-part></tp:taxon-name>, <tp:taxon-name><tp:taxon-name-part taxon-name-part-type="family">Neobisiidae</tp:taxon-name-part></tp:taxon-name>), with comments on the exaggerated sexual dimorphic pedipalp in this genus.</article-title><source>ZooKeys</source><volume>1172</volume>: <fpage>217</fpage>–<lpage>237</lpage>. <ext-link xlink:href="10.3897/zookeys.1172.104773" ext-link-type="doi" xlink:type="simple">https://doi.org/10.3897/zookeys.1172.104773</ext-link></mixed-citation></ref></ref-list></tp:taxon-treatment>
