# Supplementary material for: ﻿Three new Stenohya species with sexually dimorphic leg I from China (Pseudoscorpiones, Neobisiidae)
Source: Zookeys. 2024 Jun 4;1204:105–33. doi: 10.3897/zookeys.1204.123294 (PMC11167281; doi:10.3897/zookeys.1204.123294)
Supplement: XML Treatment for Stenohya guangmingensis [file zookeys.1204.123294-treatment3.xml]

<!DOCTYPE tp:taxon-treatment
  PUBLIC "-//TaxonX//DTD Taxonomic Treatment Publishing DTD v0 20100105//EN" "tax-treatment-NSO.dtd">
<tp:taxon-treatment xmlns:tp="http://www.plazi.org/taxpub"><tp:treatment-meta><kwd-group><label>Taxon classification</label><kwd>
              <named-content content-type="kingdom">Animalia</named-content>
            </kwd><kwd>
              <named-content content-type="order">Pseudoscorpiones</named-content>
            </kwd><kwd>
              <named-content content-type="family">Neobisiidae</named-content>
            </kwd></kwd-group><mixed-citation publication-type="journal"><person-group><name><surname>Zhao</surname><given-names>Jiaqi</given-names></name><name><surname>Guo</surname><given-names>Xiangbo</given-names></name><name><surname>Zhang</surname><given-names>Feng</given-names></name></person-group><article-title>﻿Three new <italic><tp:taxon-name><tp:taxon-name-part taxon-name-part-type="genus" reg="Stenohya">Stenohya</tp:taxon-name-part></tp:taxon-name></italic> species with sexually dimorphic leg I from China (<tp:taxon-name><tp:taxon-name-part taxon-name-part-type="order">Pseudoscorpiones</tp:taxon-name-part></tp:taxon-name>, <tp:taxon-name><tp:taxon-name-part taxon-name-part-type="family">Neobisiidae</tp:taxon-name-part></tp:taxon-name>)</article-title><source>Zookeys</source><day>04</day><month>06</month><year>2024</year><volume>1204</volume><fpage>105</fpage><lpage>133</lpage><pub-id pub-id-type="doi">10.3897/zookeys.1204.123294</pub-id></mixed-citation></tp:treatment-meta><tp:nomenclature><label>﻿</label><tp:taxon-name>
            <object-id xmlns:xlink="http://www.w3.org/1999/xlink" content-type="arpha" xlink:type="simple">A75B21E8-E887-58EA-82D3-BBA85CF45E89</object-id>
            <tp:taxon-name-part taxon-name-part-type="genus" reg="Stenohya">Stenohya</tp:taxon-name-part>
            <tp:taxon-name-part taxon-name-part-type="species" reg="guangmingensis">guangmingensis</tp:taxon-name-part>
            <object-id xmlns:xlink="http://www.w3.org/1999/xlink" content-type="zoobank" xlink:type="simple">https://zoobank.org/61EEA057-CB4E-48D9-A9BF-98FD1D9AE0C4</object-id>
          </tp:taxon-name><tp:taxon-status xmlns:xlink="http://www.w3.org/1999/xlink" xlink:type="simple">sp. nov.</tp:taxon-status><xref ref-type="fig" rid="F13">Figs 13</xref><xref ref-type="fig" rid="F14">, 14</xref><xref ref-type="fig" rid="F15">, 15</xref><xref ref-type="fig" rid="F16">, 16</xref><xref ref-type="fig" rid="F17">, 17</xref><xref ref-type="fig" rid="F18">, 18 Chinese name. 光明狭伪蝎</xref></tp:nomenclature><tp:treatment-sec sec-type="type material" id="SECID0ELZAG"><title>Type material.</title><p><bold><italic>Holotype</italic></bold> male (Ps.-<abbrev xmlns:xlink="http://www.w3.org/1999/xlink" xlink:title="Museum of Hebei University" id="ABBRID0EWZAG" xlink:type="simple">MHBU</abbrev>-JX2023013101), China: Jiangxi Province, Jinggangshan City, Guangming Township, 868 County Road [<named-content xmlns:xlink="http://www.w3.org/1999/xlink" content-type="dwc:verbatimCoordinates" xlink:type="simple"><named-content content-type="geo-json" specific-use="{&#34;type&#34;:&#34;Point&#34;,&#34;coordinates&#34;:[114.203056,26.434444]}" id="NCID0E4ZAG" xlink:type="simple">26°26'04"N, 114°12'11"E</named-content></named-content>], 305 m a.s.l., 31 January 2023, in leaf litter and under rocks (Fig. <xref ref-type="fig" rid="F14">14C, D</xref>), Xiangbo Guo, Jianzhou Sun, Tao Zheng &amp; Songtao Shi leg. <bold><italic>Paratypes</italic></bold>: four males (Ps.-<abbrev xmlns:xlink="http://www.w3.org/1999/xlink" xlink:title="Museum of Hebei University" id="ABBRID0EJ1AG" xlink:type="simple">MHBU</abbrev>-JX2023013102–05), three females (Ps.-<abbrev xmlns:xlink="http://www.w3.org/1999/xlink" xlink:title="Museum of Hebei University" id="ABBRID0EN1AG" xlink:type="simple">MHBU</abbrev>-JX2023013106–08), same data as for holotype.</p></tp:treatment-sec><tp:treatment-sec sec-type="etymology" id="SECID0ER1AG"><title>Etymology.</title><p>The specific name refers to the type locality.</p></tp:treatment-sec><tp:treatment-sec sec-type="diagnosis" id="SECID0EW1AG"><title>Diagnosis.</title><p>Carapace with four well-developed eyes, epistome triangular (Figs <xref ref-type="fig" rid="F15">15A</xref>, <xref ref-type="fig" rid="F16">16A</xref>, <xref ref-type="fig" rid="F17">17A</xref>, <xref ref-type="fig" rid="F18">18A</xref>). Male pedipalpal femur with a large tubercle in the median area, two subdistal projections on the prolateral surface; patella smooth; chelal hand with 23 small, triangular, spinous apophyses on the dorsal side (Figs <xref ref-type="fig" rid="F15">15G, H</xref>, <xref ref-type="fig" rid="F16">16C, E</xref>). Male leg I femur with an inward depression at the distal part, patella enlarged (Figs <xref ref-type="fig" rid="F15">15I</xref>, <xref ref-type="fig" rid="F16">16F</xref>). Female carapace 1.02–1.10 times longer than broad; carapace with a total of 29–30 setae; apex of pedipalpal coxa with six long setae; pedipalpal patella 3.39–3.46; pedipalpal movable chelal finger with 92–94 teeth; pedipalpal fixed chelal finger with 95–98 teeth.</p></tp:treatment-sec><tp:treatment-sec sec-type="description" id="SECID0E32AG"><title>Description.</title><p><bold>Adult male</bold> (holotype and male paratypes) (Figs <xref ref-type="fig" rid="F13">13A</xref>, <xref ref-type="fig" rid="F14">14B</xref>).</p><fig id="F13" position="float" orientation="portrait"><object-id xmlns:xlink="http://www.w3.org/1999/xlink" content-type="doi" xlink:type="simple">10.3897/zookeys.1204.123294.figure13</object-id><object-id xmlns:xlink="http://www.w3.org/1999/xlink" content-type="arpha" xlink:type="simple">2D41B088-5F78-59D2-A837-C833DE121208</object-id><label>Figure 13.</label><caption><p><italic><tp:taxon-name><tp:taxon-name-part taxon-name-part-type="genus" reg="Stenohya">Stenohya</tp:taxon-name-part><tp:taxon-name-part taxon-name-part-type="species" reg="guangmingensis">guangmingensis</tp:taxon-name-part></tp:taxon-name></italic> sp. nov. <bold>A</bold> holotype male (dorsal view) <bold>B</bold> paratype female (dorsal view). Scale bars: 2 mm.</p></caption><graphic xmlns:xlink="http://www.w3.org/1999/xlink" xlink:href="zookeys-1204-105_article-123294__-g013.jpg" position="float" orientation="portrait" xlink:type="simple" id="oo_1061952.jpg"><uri content-type="original_file" xlink:type="simple">https://binary.pensoft.net/fig/1061952</uri></graphic></fig><fig id="F14" position="float" orientation="portrait"><object-id xmlns:xlink="http://www.w3.org/1999/xlink" content-type="doi" xlink:type="simple">10.3897/zookeys.1204.123294.figure14</object-id><object-id xmlns:xlink="http://www.w3.org/1999/xlink" content-type="arpha" xlink:type="simple">1521D9CA-D1AA-5CFE-B2F1-5F92B4F922EF</object-id><label>Figure 14.</label><caption><p>Type locality and habitus of <italic><tp:taxon-name><tp:taxon-name-part taxon-name-part-type="genus" reg="Stenohya">Stenohya</tp:taxon-name-part><tp:taxon-name-part taxon-name-part-type="species" reg="guangmingensis">guangmingensis</tp:taxon-name-part></tp:taxon-name></italic> sp. nov. <bold>A</bold> male habitus <bold>B</bold> female habitus <bold>C–D</bold> litter layer inhabited by habitus.</p></caption><graphic xmlns:xlink="http://www.w3.org/1999/xlink" xlink:href="zookeys-1204-105_article-123294__-g014.jpg" position="float" orientation="portrait" xlink:type="simple" id="oo_1061953.jpg"><uri content-type="original_file" xlink:type="simple">https://binary.pensoft.net/fig/1061953</uri></graphic></fig><p><bold><italic>Carapace</italic></bold> (Figs <xref ref-type="fig" rid="F15">15A</xref>, <xref ref-type="fig" rid="F16">16A</xref>). Carapace 1.08–1.16 times longer than broad, with a total of 30–32 setae, including 5–6 near anterior margin and six near posterior margin; with six lyrifissures near the anterior eyes, four lyrifissures near posterior margin; epistome small, triangular, with rounded top; with four corneate eyes; the anterior half of the carapace uplifted and protruded to the sides, the front half significantly wider than the back part.</p><fig id="F15" position="float" orientation="portrait"><object-id xmlns:xlink="http://www.w3.org/1999/xlink" content-type="doi" xlink:type="simple">10.3897/zookeys.1204.123294.figure15</object-id><object-id xmlns:xlink="http://www.w3.org/1999/xlink" content-type="arpha" xlink:type="simple">44201084-A7A5-5458-B231-7E87E2934EF2</object-id><label>Figure 15.</label><caption><p>Holotype male of <italic><tp:taxon-name><tp:taxon-name-part taxon-name-part-type="genus" reg="Stenohya">Stenohya</tp:taxon-name-part><tp:taxon-name-part taxon-name-part-type="species" reg="guangmingensis">guangmingensis</tp:taxon-name-part></tp:taxon-name></italic> sp. nov. <bold>A</bold> carapace, dorsal view <bold>B</bold> right chelicera, dorsal view <bold>C</bold> rallum <bold>D</bold> galea <bold>E</bold> subterminal tarsal seta <bold>F</bold> chaetotaxy of genital area, ventral view <bold>G</bold> right pedipalp, dorsal view <bold>H</bold> right chela, lateral view, showing trichobothriotaxy, teeth and venom apparatus <bold>I</bold> right leg I, lateral view <bold>J</bold> right leg IV, lateral view. Scale bars: 0.5 mm (<bold>A, F, I, J</bold>); 0.2 mm (<bold>B</bold>); 0.1 mm (<bold>C–E</bold>); 1 mm (<bold>G, H</bold>).</p></caption><graphic xmlns:xlink="http://www.w3.org/1999/xlink" xlink:href="zookeys-1204-105_article-123294__-g015.jpg" position="float" orientation="portrait" xlink:type="simple" id="oo_1061954.jpg"><uri content-type="original_file" xlink:type="simple">https://binary.pensoft.net/fig/1061954</uri></graphic></fig><fig id="F16" position="float" orientation="portrait"><object-id xmlns:xlink="http://www.w3.org/1999/xlink" content-type="doi" xlink:type="simple">10.3897/zookeys.1204.123294.figure16</object-id><object-id xmlns:xlink="http://www.w3.org/1999/xlink" content-type="arpha" xlink:type="simple">02FD1832-F926-5B52-B6DA-E375B46E0A91</object-id><label>Figure 16.</label><caption><p>Holotype and paratype male of <italic><tp:taxon-name><tp:taxon-name-part taxon-name-part-type="genus" reg="Stenohya">Stenohya</tp:taxon-name-part><tp:taxon-name-part taxon-name-part-type="species" reg="guangmingensis">guangmingensis</tp:taxon-name-part></tp:taxon-name></italic> sp. nov. <bold>A–H</bold> holotype male <bold>I</bold> paratype male <bold>A</bold> carapace, dorsal view <bold>B</bold> right chelicera, dorsal view <bold>C</bold> right chela, lateral view <bold>D</bold> genital area, ventral view <bold>E</bold> right pedipalp, dorsal view <bold>F</bold> right leg I, lateral view <bold>G</bold> right leg IV, lateral view <bold>H</bold> right leg I (basitarsus and telotarsus), lateral view <bold>I</bold> right leg I (basitarsus and telotarsus), lateral view (paratype). Scale bars: 0.5 mm (<bold>A, D, F–I</bold>); 0.2 mm (<bold>B</bold>); 1 mm (<bold>C, E</bold>).</p></caption><graphic xmlns:xlink="http://www.w3.org/1999/xlink" xlink:href="zookeys-1204-105_article-123294__-g016.jpg" position="float" orientation="portrait" xlink:type="simple" id="oo_1061955.jpg"><uri content-type="original_file" xlink:type="simple">https://binary.pensoft.net/fig/1061955</uri></graphic></fig><p><bold><italic>Chelicera</italic></bold> (Figs <xref ref-type="fig" rid="F15">15B</xref>, <xref ref-type="fig" rid="F16">16B</xref>). Hand with seven setae and two lyrifissures; movable finger with one seta; fixed finger with 13–15 teeth; movable finger with 5–6 teeth; serrula exterior with 40–44 lamellae; serrula interior with 36–38 lamellae; galea developed, divided into three main branches, two main branches consisting of two forks each, and another with three forks (Fig. <xref ref-type="fig" rid="F15">15D</xref>); rallum consisting of eight blades, all with anteriorly directed spinules, the basal-most blade shortest (Fig. <xref ref-type="fig" rid="F15">15C</xref>).</p><p><bold><italic>Pedipalps</italic></bold> (Figs <xref ref-type="fig" rid="F15">15G, H</xref>, <xref ref-type="fig" rid="F16">16C, E</xref>). Apex of pedipalpal coxa rounded, with 6–7 long setae. Femur with a tubercle in the median area, a big projection on the subdistal prolateral surface, as well as a hook-shaped process near the base of big projection (Figs <xref ref-type="fig" rid="F15">15G</xref>, <xref ref-type="fig" rid="F16">16E</xref>); patella smooth (Figs <xref ref-type="fig" rid="F15">15G</xref>, <xref ref-type="fig" rid="F16">16E</xref>); chelal hand with 17–19 small triangular, spinous apophyses at the dorsal side of distal half, each spinous apophysis with a seta at the base; on the posterior side, few small granular processes dispersedly located at the distal of the hand and near the base of fingers, and a few dentate bulges at the basal of the fixed finger; fixed chelal finger slightly curved upward at median to distal part (Figs <xref ref-type="fig" rid="F15">15H</xref>, <xref ref-type="fig" rid="F16">16C</xref>). Trochanter 1.52–1.83, femur 3.89–5.70, patella 3.53–4.05, chela with pedicel 4.67–4.98, chela without pedicel 4.50–4.80 times longer than broad, movable finger 1.74–2.02 times longer than hand without pedicel. Fixed chelal finger with eight, movable chelal finger with four trichobothria: <italic><abbrev xmlns:xlink="http://www.w3.org/1999/xlink" xlink:title="exterior basal" id="ABBRID0E3DBG" xlink:type="simple">eb</abbrev></italic> and <italic><abbrev xmlns:xlink="http://www.w3.org/1999/xlink" xlink:title="exterior sub-basal" id="ABBRID0EBEBG" xlink:type="simple">esb</abbrev></italic> situated on the base of hand, grouped very closely with <italic><abbrev xmlns:xlink="http://www.w3.org/1999/xlink" xlink:title="interior basal" id="ABBRID0EGEBG" xlink:type="simple">ib</abbrev></italic> and <italic><abbrev xmlns:xlink="http://www.w3.org/1999/xlink" xlink:title="interior sub-basal" id="ABBRID0ELEBG" xlink:type="simple">isb</abbrev></italic>; <italic><abbrev xmlns:xlink="http://www.w3.org/1999/xlink" xlink:title="exterior sub-terminal" id="ABBRID0EQEBG" xlink:type="simple">est</abbrev></italic>, <italic><abbrev xmlns:xlink="http://www.w3.org/1999/xlink" xlink:title="exterior terminal" id="ABBRID0EVEBG" xlink:type="simple">et</abbrev></italic> and <italic><abbrev xmlns:xlink="http://www.w3.org/1999/xlink" xlink:title="interior terminal" id="ABBRID0E1EBG" xlink:type="simple">it</abbrev></italic> grouped distally; <italic><abbrev xmlns:xlink="http://www.w3.org/1999/xlink" xlink:title="interior sub-terminal" id="ABBRID0E6EBG" xlink:type="simple">ist</abbrev></italic> situated midway between <italic><abbrev xmlns:xlink="http://www.w3.org/1999/xlink" xlink:title="interior sub-basal" id="ABBRID0EEFBG" xlink:type="simple">isb</abbrev></italic> and <italic><abbrev xmlns:xlink="http://www.w3.org/1999/xlink" xlink:title="interior terminal" id="ABBRID0EJFBG" xlink:type="simple">it</abbrev></italic>; <italic>b</italic> and <italic><abbrev xmlns:xlink="http://www.w3.org/1999/xlink" xlink:title="sub-basal" id="ABBRID0EQFBG" xlink:type="simple">sb</abbrev></italic> situated closer to each other in basal half, <italic><abbrev xmlns:xlink="http://www.w3.org/1999/xlink" xlink:title="sub-terminal" id="ABBRID0EVFBG" xlink:type="simple">st</abbrev></italic> and <italic>t</italic> close to each other in distal half of movable finger. Venom apparatus present only in fixed chelal finger, venom duct short. Fixed chelal finger with 97–99 pointed teeth, movable finger with 91–95 teeth, 45–57 rounded teeth at base, and 38–46 pointed ones.</p><p><bold><italic>Abdomen</italic>.</bold> Pleural membrane granulated. Tergites and sternites undivided, tergal chaetotaxy (I–XI): 4–5: 8–9: 9–11: 9–11: 10–11: 9–11: 9–12: 11–13: 11–12: 8–10: 8–10, sternal chaetotaxy (IV–XI): 23–26: 19–20: 15–19: 13–19: 15–16: 12–14: 10–12: 4–5, sternites VI–VIII with 9–13 medial scattered glandular setae, anal cone with two dorsal and two ventral setae. Genital area (Figs <xref ref-type="fig" rid="F15">15F</xref>, <xref ref-type="fig" rid="F16">16D</xref>): sternite II with total of 30–35 setae and two lyrifissures; sternite III with 46–56 setae.</p><p><bold><italic>Legs</italic></bold> (Figs <xref ref-type="fig" rid="F15">15I, J</xref>, <xref ref-type="fig" rid="F16">16F–I</xref>). The femur with an inward depression at the distal of the leg I, leg I patella enlarged (Figs <xref ref-type="fig" rid="F15">15I</xref>, <xref ref-type="fig" rid="F16">16F</xref>), and fusing (Figs <xref ref-type="fig" rid="F15">15I</xref>, <xref ref-type="fig" rid="F16">16F, H</xref>) or semi-fusing (Fig. <xref ref-type="fig" rid="F16">16I</xref>) of the basitarsus and telotarsus, the dividing line between the basitarsus and telotarsus inconspicuous or slightly visible. Leg IV generally typical, long, and sinewy (Figs <xref ref-type="fig" rid="F15">15J</xref>, <xref ref-type="fig" rid="F16">16G</xref>). Leg I: trochanter 1.05–1.16, femur 3.47–5.52, patella 2.53–2.90, tibia 3.45–4.29, basitarsus + telotarsus 6.64–6.80 times longer than deep. Leg IV: trochanter 2.36–2.78, femur + patella 4.08–4.88, tibia 6.80–7.56, basitarsus 4.23–4.85, telotarsus 6.62–8.40 times longer than deep; tibia with three submedial tactile setae (TS = 0.16, 0.61, 0.92), basitarsus with two tactile setae (TS = 0.14, 0.83–0.84), telotarsus with two tactile setae (TS = 0.24–0.30, 0.58–0.60); subterminal tarsal seta bifurcate (Fig. <xref ref-type="fig" rid="F15">15E</xref>). Arolium not divided, shorter than the slender and simple claws.</p><p><bold>Adult female</bold> (paratype females) (Figs <xref ref-type="fig" rid="F13">13B</xref>, <xref ref-type="fig" rid="F14">14B</xref>): mostly same as males, except where noted.</p><p><bold><italic>Carapace</italic></bold> (Figs <xref ref-type="fig" rid="F17">17A</xref>, <xref ref-type="fig" rid="F18">18A</xref>). Smooth and nearly rectangular, 1.02–1.10 times longer than broad, with a total of 27–31 setae, including 6–7 near anterior margin and 6–7 near posterior margin; with two pair lyrifissures near the anterior eyes, two lyrifissures near posterior margin.</p><fig id="F17" position="float" orientation="portrait"><object-id xmlns:xlink="http://www.w3.org/1999/xlink" content-type="doi" xlink:type="simple">10.3897/zookeys.1204.123294.figure17</object-id><object-id xmlns:xlink="http://www.w3.org/1999/xlink" content-type="arpha" xlink:type="simple">840815C5-03B9-5179-B139-CFEE2AC380AF</object-id><label>Figure 17.</label><caption><p>Paratype female of <italic><tp:taxon-name><tp:taxon-name-part taxon-name-part-type="genus" reg="Stenohya">Stenohya</tp:taxon-name-part><tp:taxon-name-part taxon-name-part-type="species" reg="guangmingensis">guangmingensis</tp:taxon-name-part></tp:taxon-name></italic> sp. nov. <bold>A</bold> carapace, dorsal view <bold>B</bold> right chelicera, dorsal view <bold>C</bold> rallum <bold>D</bold> galea <bold>E</bold> subterminal tarsal seta <bold>F</bold> chaetotaxy of genital area, ventral view <bold>G</bold> right pedipalp, dorsal view <bold>H</bold> right chela, lateral view, showing trichobothriotaxy, teeth and venom apparatus <bold>I</bold> right leg I, lateral view <bold>J</bold> right leg IV, lateral view. Scale bars: 0.5 mm (<bold>A, D, F–H</bold>); 0.2 mm (<bold>B</bold>); 1 mm (<bold>C, E</bold>).</p></caption><graphic xmlns:xlink="http://www.w3.org/1999/xlink" xlink:href="zookeys-1204-105_article-123294__-g017.jpg" position="float" orientation="portrait" xlink:type="simple" id="oo_1061956.jpg"><uri content-type="original_file" xlink:type="simple">https://binary.pensoft.net/fig/1061956</uri></graphic></fig><fig id="F18" position="float" orientation="portrait"><object-id xmlns:xlink="http://www.w3.org/1999/xlink" content-type="doi" xlink:type="simple">10.3897/zookeys.1204.123294.figure18</object-id><object-id xmlns:xlink="http://www.w3.org/1999/xlink" content-type="arpha" xlink:type="simple">53FF8BD1-725C-5868-99BF-161D89D1F3AE</object-id><label>Figure 18.</label><caption><p>Paratype female of <italic><tp:taxon-name><tp:taxon-name-part taxon-name-part-type="genus" reg="Stenohya">Stenohya</tp:taxon-name-part><tp:taxon-name-part taxon-name-part-type="species" reg="guangmingensis">guangmingensis</tp:taxon-name-part></tp:taxon-name></italic> sp. nov. <bold>A</bold> carapace, dorsal view <bold>B</bold> right chelicera, dorsal view <bold>C</bold> genital area, ventral view <bold>D</bold> right pedipalp, dorsal view <bold>E</bold> right chela, lateral view <bold>F</bold> right leg I, lateral view <bold>G</bold> right leg IV, lateral view. Scale bars: 0.5 mm (<bold>A, C, F, G</bold>); 0.2 mm (<bold>B</bold>); 1 mm (<bold>D, E</bold>).</p></caption><graphic xmlns:xlink="http://www.w3.org/1999/xlink" xlink:href="zookeys-1204-105_article-123294__-g018.jpg" position="float" orientation="portrait" xlink:type="simple" id="oo_1061957.jpg"><uri content-type="original_file" xlink:type="simple">https://binary.pensoft.net/fig/1061957</uri></graphic></fig><p><bold><italic>Chelicera</italic></bold> (Figs <xref ref-type="fig" rid="F17">17B</xref>, <xref ref-type="fig" rid="F18">18B</xref>). Fixed finger with 12–13 teeth; movable finger with seven teeth; serrula exterior with 42–45 lamellae; serrula interior with 35–37 lamellae; galea developed, divided into two main branches, one branch five, while the other three (Fig. <xref ref-type="fig" rid="F17">17D</xref>).</p><p><bold><italic>Pedipalps</italic></bold> (Figs <xref ref-type="fig" rid="F17">17G, H</xref>, <xref ref-type="fig" rid="F18">18D, E</xref>). Apex of pedipalpal coxa with six long setae. Femur with some granular projections; trochanter 1.71–2.02; femur 4.90–5.39; patella 3.39–3.46; chela with pedicel 4.13–4.42; chela without pedicel 3.93–4.29 times longer than broad; movable finger 1.62–1.66 times longer than hand without pedicel. Fixed chelal finger with 95–98 pointed teeth, movable finger with 92–94 teeth, 47–48 rounded teeth at base, and 45–46 pointed ones.</p><p><bold><italic>Abdomen</italic>.</bold> Tergal chaetotaxy (I–XI): 4–5: 6–7: 8–9: 9–10: 10: 9: 9–10: 11: 9–12: 10–11: 7–10, sternal chaetotaxy (IV–XI): 24–26: 20–23: 16–17: 17–18: 15: 14: 12–13: 4–5, sternites VI–VIII with two medial scattered glandular setae; genital area (Figs <xref ref-type="fig" rid="F17">17F</xref>, <xref ref-type="fig" rid="F18">18C</xref>): sternite II with total of 19–23 setae and two lyrifissures; sternite III with a row of 35–37 setae and two lyrifissures along posterior margin.</p><p><bold><italic>Legs</italic></bold> (Figs <xref ref-type="fig" rid="F17">17I, J</xref>, <xref ref-type="fig" rid="F18">18F, G</xref>). Leg I: trochanter 1.42–1.52, femur 4.78–5.95, patella 3.45–3.75, tibia 4.50–4.79, basitarsus 3.29–4.20, telotarsus 5.40–5.55 times longer than deep. Leg IV: trochanter 2.48–2.55, femur + patella 4.41–4.58, tibia 7.00–7.83, basitarsus 4.69–4.77, telotarsus 7.67–8.08 times longer than deep; tibia with two submedial tactile setae (TS = 0.20, 0.94), basitarsus with two tactile setae (TS = 0.13–0.15, 0.84–0.87), telotarsus with two tactile setae (TS = 0.23–0.26, 0.54–0.59); subterminal tarsal seta bifurcate (Fig. <xref ref-type="fig" rid="F17">17E</xref>).</p></tp:treatment-sec><tp:treatment-sec sec-type="description" id="SECID0EWNBG"><title>Measurements</title><p><bold>(in mm; length/breadth or, for legs, length/depth). Male</bold> (holotype and paratypes). Body length 3.66–3.92. Carapace 1.48–1.55/1.31–1.43. Pedipalpal trochanter 0.64–0.75/0.41–0.43, femur 1.75–1.88/0.33–0.45, patella 1.34–1.50/0.37–0.38, chela with pedicel 3.27–3.30/0.66–0.70, chela without pedicel 3.15–3.17/0.66–0.70, hand without pedicel length 1.07–1.20, movable finger length 2.09–2.16. Leg I: trochanter 0.40–0.44/0.38, femur 1.11–1.18/0.21–0.32, patella 1.09–1.13/0.39–0.43, tibia 0.73–0.76/0.17–0.22, basitarsus + telotarsus 0.93–1.03/0.14–0.15. Leg IV: trochanter 0.59–0.71/0.23–0.26, femur + patella 1.55–1.66/0.34–0.38, tibia 1.36–1.44/0.18–0.20, basitarsus 0.55–0.63/0.12–0.13, telotarsus 0.84–0.90/0.10–0.13.</p><p><bold>Female</bold> (paratypes). Body length 4.73–6.31. Carapace 1.34–1.43/1.30–1.32. Pedipalpal trochanter 0.70–0.85/0.41–0.42, femur 1.94–1.96/0.36–0.40, patella 1.42–1.49/0.41–0.44, chela with pedicel 3.35–3.47/0.76–0.84, chela without pedicel 3.26–3.30/0.76–0.84, hand without pedicel length 1.25–1.32, movable finger length 2.07–2.14. Leg I: trochanter 0.37–0.38/0.25–0.26, femur 0.86–1.13/0.18–0.19, patella 0.69–0.75/0.20, tibia 0.67–0.72/0.14–0.16, basitarsus 0.42–0.46/0.10–0.14, telotarsus 0.54–0.61/0.10–0.11. Leg IV: trochanter 0.77–0.84/0.31–0.33, femur + patella 1.74–1.81/0.33–0.41, tibia 1.41–1.47/0.18–0.21, basitarsus 0.61–0.62/0.13, telotarsus 0.92–0.97/0.12.</p></tp:treatment-sec><tp:treatment-sec sec-type="distribution" id="SECID0ECOBG"><title>Distribution.</title><p>China (Jiangxi).</p></tp:treatment-sec><tp:treatment-sec sec-type="remarks" id="SECID0EHOBG"><title>Remarks.</title><p>The dividing line between basitarsus and telotarsus of the male leg I of this new species is usually indistinct in specimens examined, except for one paratype, which has this line slightly visible (Fig. <xref ref-type="fig" rid="F16">16I</xref>). There is no other distinct difference among these male specimens and, as a result, we consider this difference in the visibility of the dividing lines as intraspecific variation.</p><p>The males of <italic><tp:taxon-name><tp:taxon-name-part taxon-name-part-type="genus" reg="Stenohya">S.</tp:taxon-name-part><tp:taxon-name-part taxon-name-part-type="species" reg="guangmingensis">guangmingensis</tp:taxon-name-part></tp:taxon-name></italic>, <italic><tp:taxon-name><tp:taxon-name-part taxon-name-part-type="genus" reg="Stenohya">S.</tp:taxon-name-part><tp:taxon-name-part taxon-name-part-type="species" reg="gibba">gibba</tp:taxon-name-part></tp:taxon-name></italic>, and <italic><tp:taxon-name><tp:taxon-name-part taxon-name-part-type="genus" reg="Stenohya">S.</tp:taxon-name-part><tp:taxon-name-part taxon-name-part-type="species" reg="papillata">papillata</tp:taxon-name-part></tp:taxon-name></italic> have a specialized leg I, but this new species can be separated by having a distal depression on leg I femur. Females of this new species can be distinguished from other <italic><tp:taxon-name><tp:taxon-name-part taxon-name-part-type="genus" reg="Stenohya">Stenohya</tp:taxon-name-part></tp:taxon-name></italic> species by the following: carapace 1.02–1.10 times longer than broad (1.15–1.28 in <italic><tp:taxon-name><tp:taxon-name-part taxon-name-part-type="genus" reg="Stenohya">S.</tp:taxon-name-part><tp:taxon-name-part taxon-name-part-type="species" reg="curvata">curvata</tp:taxon-name-part></tp:taxon-name></italic>; 1.13 in <italic><tp:taxon-name><tp:taxon-name-part taxon-name-part-type="genus" reg="Stenohya">S.</tp:taxon-name-part><tp:taxon-name-part taxon-name-part-type="species" reg="hainanensis">hainanensis</tp:taxon-name-part></tp:taxon-name></italic>; 1.33–1.49 in <italic><tp:taxon-name><tp:taxon-name-part taxon-name-part-type="genus" reg="Stenohya">S.</tp:taxon-name-part><tp:taxon-name-part taxon-name-part-type="species" reg="huangi">huangi</tp:taxon-name-part></tp:taxon-name></italic>; 1.15–1.28 in <italic><tp:taxon-name><tp:taxon-name-part taxon-name-part-type="genus" reg="Stenohya">S.</tp:taxon-name-part><tp:taxon-name-part taxon-name-part-type="species" reg="pengae">pengae</tp:taxon-name-part></tp:taxon-name></italic>; 1.18–1.24 in <italic><tp:taxon-name><tp:taxon-name-part taxon-name-part-type="genus" reg="Stenohya">S.</tp:taxon-name-part><tp:taxon-name-part taxon-name-part-type="species" reg="tengchongensis">tengchongensis</tp:taxon-name-part></tp:taxon-name></italic>), the presence of 27–31 setae on carapace (24 in <italic><tp:taxon-name><tp:taxon-name-part taxon-name-part-type="genus" reg="Stenohya">S.</tp:taxon-name-part><tp:taxon-name-part taxon-name-part-type="species" reg="bicornuta">bicornuta</tp:taxon-name-part></tp:taxon-name></italic> and <italic><tp:taxon-name><tp:taxon-name-part taxon-name-part-type="genus" reg="Stenohya">S.</tp:taxon-name-part><tp:taxon-name-part taxon-name-part-type="species" reg="hainanensis">hainanensis</tp:taxon-name-part></tp:taxon-name></italic>; 23 in <italic><tp:taxon-name><tp:taxon-name-part taxon-name-part-type="genus" reg="Stenohya">S.</tp:taxon-name-part><tp:taxon-name-part taxon-name-part-type="species" reg="meiacantha">meiacantha</tp:taxon-name-part></tp:taxon-name></italic> and <italic><tp:taxon-name><tp:taxon-name-part taxon-name-part-type="genus" reg="Stenohya">S.</tp:taxon-name-part><tp:taxon-name-part taxon-name-part-type="species" reg="tengchongensis">tengchongensis</tp:taxon-name-part></tp:taxon-name></italic>; 39–42 in <italic><tp:taxon-name><tp:taxon-name-part taxon-name-part-type="genus" reg="Stenohya">S.</tp:taxon-name-part><tp:taxon-name-part taxon-name-part-type="species" reg="papillata">papillata</tp:taxon-name-part></tp:taxon-name></italic>); the presence of six long setae on apex of pedipalpal coxa (eight in <italic><tp:taxon-name><tp:taxon-name-part taxon-name-part-type="genus" reg="Stenohya">S.</tp:taxon-name-part><tp:taxon-name-part taxon-name-part-type="species" reg="bicornuta">bicornuta</tp:taxon-name-part></tp:taxon-name></italic> and <italic><tp:taxon-name><tp:taxon-name-part taxon-name-part-type="genus" reg="Stenohya">S.</tp:taxon-name-part><tp:taxon-name-part taxon-name-part-type="species" reg="papillata">papillata</tp:taxon-name-part></tp:taxon-name></italic>; 10 in <italic><tp:taxon-name><tp:taxon-name-part taxon-name-part-type="genus" reg="Stenohya">S.</tp:taxon-name-part><tp:taxon-name-part taxon-name-part-type="species" reg="spinata">spinata</tp:taxon-name-part></tp:taxon-name></italic>), the pedipalpal patella 3.39–3.46 times longer than broad (2.81–2.86 in <italic>S. arcuatа</italic>; 4.70–5.31 in <italic><tp:taxon-name><tp:taxon-name-part taxon-name-part-type="genus" reg="Stenohya">S.</tp:taxon-name-part><tp:taxon-name-part taxon-name-part-type="species" reg="huangi">huangi</tp:taxon-name-part></tp:taxon-name></italic>; 2.68 in <italic><tp:taxon-name><tp:taxon-name-part taxon-name-part-type="genus" reg="Stenohya">S.</tp:taxon-name-part><tp:taxon-name-part taxon-name-part-type="species" reg="meiacantha">meiacantha</tp:taxon-name-part></tp:taxon-name></italic>; 3.83–3.93 in <italic><tp:taxon-name><tp:taxon-name-part taxon-name-part-type="genus" reg="Stenohya">S.</tp:taxon-name-part><tp:taxon-name-part taxon-name-part-type="species" reg="pengae">pengae</tp:taxon-name-part></tp:taxon-name></italic>; 3.53–3.62 in <italic><tp:taxon-name><tp:taxon-name-part taxon-name-part-type="genus" reg="Stenohya">S.</tp:taxon-name-part><tp:taxon-name-part taxon-name-part-type="species" reg="spinata">spinata</tp:taxon-name-part></tp:taxon-name></italic>; 2.63–2.67 in <italic><tp:taxon-name><tp:taxon-name-part taxon-name-part-type="genus" reg="Stenohya">S.</tp:taxon-name-part><tp:taxon-name-part taxon-name-part-type="species" reg="tengchongensis">tengchongensis</tp:taxon-name-part></tp:taxon-name></italic>); the presence of 92–94 teeth on pedipalpal movable chelal finger (115–119 in <italic>S. arcuatа</italic>; 68 in <italic><tp:taxon-name><tp:taxon-name-part taxon-name-part-type="genus" reg="Stenohya">S.</tp:taxon-name-part><tp:taxon-name-part taxon-name-part-type="species" reg="bomica">bomica</tp:taxon-name-part></tp:taxon-name></italic>; 46–51 in <italic><tp:taxon-name><tp:taxon-name-part taxon-name-part-type="genus" reg="Stenohya">S.</tp:taxon-name-part><tp:taxon-name-part taxon-name-part-type="species" reg="huangi">huangi</tp:taxon-name-part></tp:taxon-name></italic>; 76 in <italic><tp:taxon-name><tp:taxon-name-part taxon-name-part-type="genus" reg="Stenohya">S.</tp:taxon-name-part><tp:taxon-name-part taxon-name-part-type="species" reg="meiacantha">meiacantha</tp:taxon-name-part></tp:taxon-name></italic>; 79–87 in <italic><tp:taxon-name><tp:taxon-name-part taxon-name-part-type="genus" reg="Stenohya">S.</tp:taxon-name-part><tp:taxon-name-part taxon-name-part-type="species" reg="gibba">gibba</tp:taxon-name-part></tp:taxon-name></italic>; 45–55 in <italic><tp:taxon-name><tp:taxon-name-part taxon-name-part-type="genus" reg="Stenohya">S.</tp:taxon-name-part><tp:taxon-name-part taxon-name-part-type="species" reg="pengae">pengae</tp:taxon-name-part></tp:taxon-name></italic>; 76–78 in <italic><tp:taxon-name><tp:taxon-name-part taxon-name-part-type="genus" reg="Stenohya">S.</tp:taxon-name-part><tp:taxon-name-part taxon-name-part-type="species" reg="spinata">spinata</tp:taxon-name-part></tp:taxon-name></italic>); and the presence of 95–98 teeth on pedipalpal fixed chelal finger (124–129 in <italic>S. arcuatа</italic>; 105 in <italic><tp:taxon-name><tp:taxon-name-part taxon-name-part-type="genus" reg="Stenohya">S.</tp:taxon-name-part><tp:taxon-name-part taxon-name-part-type="species" reg="bicornuta">bicornuta</tp:taxon-name-part></tp:taxon-name></italic>; 76 in <italic><tp:taxon-name><tp:taxon-name-part taxon-name-part-type="genus" reg="Stenohya">S.</tp:taxon-name-part><tp:taxon-name-part taxon-name-part-type="species" reg="bomica">bomica</tp:taxon-name-part></tp:taxon-name></italic>; 63–69 in <italic><tp:taxon-name><tp:taxon-name-part taxon-name-part-type="genus" reg="Stenohya">S.</tp:taxon-name-part><tp:taxon-name-part taxon-name-part-type="species" reg="huangi">huangi</tp:taxon-name-part></tp:taxon-name></italic>; 84 in <italic><tp:taxon-name><tp:taxon-name-part taxon-name-part-type="genus" reg="Stenohya">S.</tp:taxon-name-part><tp:taxon-name-part taxon-name-part-type="species" reg="meiacantha">meiacantha</tp:taxon-name-part></tp:taxon-name></italic>; 66–79 in <italic><tp:taxon-name><tp:taxon-name-part taxon-name-part-type="genus" reg="Stenohya">S.</tp:taxon-name-part><tp:taxon-name-part taxon-name-part-type="species" reg="pengae">pengae</tp:taxon-name-part></tp:taxon-name></italic>) (<xref ref-type="bibr" rid="B15">Zhao and Zhang 2011</xref>; <xref ref-type="bibr" rid="B16">Zhao et al. 2011</xref>; <xref ref-type="bibr" rid="B7">Hu and Zhang 2012</xref>; <xref ref-type="bibr" rid="B13">Yang and Zhang 2013</xref>; <xref ref-type="bibr" rid="B3">Guo and Zhang 2016</xref>; <xref ref-type="bibr" rid="B4">Guo et al. 2019</xref>; <xref ref-type="bibr" rid="B14">Zhan et al. 2023</xref>).</p></tp:treatment-sec><ref-list><ref id="B15"><mixed-citation xmlns:xlink="http://www.w3.org/1999/xlink" xlink:type="simple"><person-group><name name-style="western"><surname>Zhao</surname><given-names>YW</given-names></name><name name-style="western"><surname>Zhang</surname><given-names>F</given-names></name></person-group> (<year>2011</year>) <article-title>A new species of the genus <italic><tp:taxon-name><tp:taxon-name-part taxon-name-part-type="genus">Stenohya</tp:taxon-name-part></tp:taxon-name></italic> Beier, 1967 (<tp:taxon-name><tp:taxon-name-part taxon-name-part-type="order">Pseudoscorpiones</tp:taxon-name-part></tp:taxon-name>: <tp:taxon-name><tp:taxon-name-part taxon-name-part-type="family">Neobisiidae</tp:taxon-name-part></tp:taxon-name>) from China.</article-title><source>Journal of Hebei University Natural Science Edition</source><volume>31</volume>(<issue>3</issue>): <fpage>299</fpage>–<lpage>303</lpage>. <ext-link xlink:href="10.11646/zootaxa.2834.1.5" ext-link-type="doi" xlink:type="simple">https://doi.org/10.11646/zootaxa.2834.1.5</ext-link></mixed-citation></ref><ref id="B16"><mixed-citation xmlns:xlink="http://www.w3.org/1999/xlink" xlink:type="simple"><person-group><name name-style="western"><surname>Zhao</surname><given-names>YW</given-names></name><name name-style="western"><surname>Zhang</surname><given-names>F</given-names></name><name name-style="western"><surname>Jia</surname><given-names>Y</given-names></name></person-group> (<year>2011</year>) <article-title>Two new species of the genus <italic><tp:taxon-name><tp:taxon-name-part taxon-name-part-type="genus">Stenohya</tp:taxon-name-part></tp:taxon-name></italic> Beier, 1967 (<tp:taxon-name><tp:taxon-name-part taxon-name-part-type="order">Pseudoscorpiones</tp:taxon-name-part></tp:taxon-name>, <tp:taxon-name><tp:taxon-name-part taxon-name-part-type="family">Neobisiidae</tp:taxon-name-part></tp:taxon-name>) from China.</article-title><source>Zootaxa</source><volume>2834</volume>: <fpage>57</fpage>–<lpage>64</lpage>. <ext-link xlink:href="10.11646/zootaxa.2834.1.5" ext-link-type="doi" xlink:type="simple">https://doi.org/10.11646/zootaxa.2834.1.5</ext-link></mixed-citation></ref><ref id="B7"><mixed-citation xmlns:xlink="http://www.w3.org/1999/xlink" xlink:type="simple"><person-group><name name-style="western"><surname>Hu</surname><given-names>JF</given-names></name><name name-style="western"><surname>Zhang</surname><given-names>F</given-names></name></person-group> (<year>2012</year>) <article-title>Description of two new <italic><tp:taxon-name><tp:taxon-name-part taxon-name-part-type="genus">Stenohya</tp:taxon-name-part></tp:taxon-name></italic> species from China (<tp:taxon-name><tp:taxon-name-part taxon-name-part-type="order">Pseudoscorpiones</tp:taxon-name-part></tp:taxon-name>, <tp:taxon-name><tp:taxon-name-part taxon-name-part-type="family">Neobisiidae</tp:taxon-name-part></tp:taxon-name>).</article-title><source>ZooKeys</source><volume>213</volume>: <fpage>79</fpage>–<lpage>91</lpage>. <ext-link xlink:href="10.3897/zookeys.213.2237" ext-link-type="doi" xlink:type="simple">https://doi.org/10.3897/zookeys.213.2237</ext-link></mixed-citation></ref><ref id="B13"><mixed-citation xmlns:xlink="http://www.w3.org/1999/xlink" xlink:type="simple"><person-group><name name-style="western"><surname>Yang</surname><given-names>J</given-names></name><name name-style="western"><surname>Zhang</surname><given-names>F</given-names></name></person-group> (<year>2013</year>) <article-title>Two new species of the genus <italic><tp:taxon-name><tp:taxon-name-part taxon-name-part-type="genus">Stenohya</tp:taxon-name-part></tp:taxon-name></italic> Beier from Yunnan, China (<tp:taxon-name><tp:taxon-name-part taxon-name-part-type="order">Pseudoscorpiones</tp:taxon-name-part></tp:taxon-name><tp:taxon-name><tp:taxon-name-part taxon-name-part-type="family">Neobisiidae</tp:taxon-name-part></tp:taxon-name>).</article-title><source>Acta Zoologica Academiae Scientiarum Hungaricae</source><volume>59</volume>(<issue>2</issue>): <fpage>131</fpage>–<lpage>141</lpage>.</mixed-citation></ref><ref id="B3"><mixed-citation xmlns:xlink="http://www.w3.org/1999/xlink" xlink:type="simple"><person-group><name name-style="western"><surname>Guo</surname><given-names>XB</given-names></name><name name-style="western"><surname>Zhang</surname><given-names>F</given-names></name></person-group> (<year>2016</year>) <article-title>Description of two new species of <italic><tp:taxon-name><tp:taxon-name-part taxon-name-part-type="genus">Stenohya</tp:taxon-name-part></tp:taxon-name></italic> Beier, 1967 (<tp:taxon-name><tp:taxon-name-part taxon-name-part-type="order">Pseudoscorpiones</tp:taxon-name-part></tp:taxon-name>: <tp:taxon-name><tp:taxon-name-part taxon-name-part-type="family">Neobisiidae</tp:taxon-name-part></tp:taxon-name>) from China.</article-title><source>Entomological News</source><volume>126</volume>(<issue>1</issue>): <fpage>1</fpage>–<lpage>11</lpage>. <ext-link xlink:href="10.3157/021.126.0102" ext-link-type="doi" xlink:type="simple">https://doi.org/10.3157/021.126.0102</ext-link></mixed-citation></ref><ref id="B4"><mixed-citation xmlns:xlink="http://www.w3.org/1999/xlink" xlink:type="simple"><person-group><name name-style="western"><surname>Guo</surname><given-names>XB</given-names></name><name name-style="western"><surname>Zang</surname><given-names>X</given-names></name><name name-style="western"><surname>Zhang</surname><given-names>F</given-names></name></person-group> (<year>2019</year>) <article-title>Two new <italic><tp:taxon-name><tp:taxon-name-part taxon-name-part-type="genus">Stenohya</tp:taxon-name-part></tp:taxon-name></italic> species (<tp:taxon-name><tp:taxon-name-part taxon-name-part-type="order">Pseudoscorpiones</tp:taxon-name-part></tp:taxon-name>: <tp:taxon-name><tp:taxon-name-part taxon-name-part-type="family">Neobisiidae</tp:taxon-name-part></tp:taxon-name>) from the Gaoligong Mountains, Southwestern China.</article-title><source>Acta Zoologica Academiae Scientiarum Hungaricae</source><volume>65</volume>(<issue>2</issue>): <fpage>95</fpage>–<lpage>105</lpage>. <ext-link xlink:href="10.17109/AZH.65.2.95.2019" ext-link-type="doi" xlink:type="simple">https://doi.org/10.17109/AZH.65.2.95.2019</ext-link></mixed-citation></ref><ref id="B14"><mixed-citation xmlns:xlink="http://www.w3.org/1999/xlink" xlink:type="simple"><person-group><name name-style="western"><surname>Zhan</surname><given-names>NN</given-names></name><name name-style="western"><surname>Feng</surname><given-names>ZG</given-names></name><name name-style="western"><surname>Guo</surname><given-names>XB</given-names></name><name name-style="western"><surname>Zhang</surname><given-names>F</given-names></name></person-group> (<year>2023</year>) <article-title>Description of two <italic><tp:taxon-name><tp:taxon-name-part taxon-name-part-type="genus">Stenohya</tp:taxon-name-part></tp:taxon-name></italic> species from China (<tp:taxon-name><tp:taxon-name-part taxon-name-part-type="order">Pseudoscorpiones</tp:taxon-name-part></tp:taxon-name>, <tp:taxon-name><tp:taxon-name-part taxon-name-part-type="family">Neobisiidae</tp:taxon-name-part></tp:taxon-name>), with comments on the exaggerated sexual dimorphic pedipalp in this genus.</article-title><source>ZooKeys</source><volume>1172</volume>: <fpage>217</fpage>–<lpage>237</lpage>. <ext-link xlink:href="10.3897/zookeys.1172.104773" ext-link-type="doi" xlink:type="simple">https://doi.org/10.3897/zookeys.1172.104773</ext-link></mixed-citation></ref></ref-list></tp:taxon-treatment>
